# Supplementary material for: Wireless magnetoelectrically powered organic light-emitting diodes
Source: Sci Adv. 2024 Mar 6;10(10):eadm7613. doi: 10.1126/sciadv.adm7613 (PMC10917343; doi:10.1126/sciadv.adm7613)
Supplement: Supplementary file 2 — Movies S1 and S2 [file sciadv.adm7613_movies_s1_and_s2.zip]

Archive with 2 entries (2 files):
- adm7613_movie_s1.mp4
- adm7613_movie_s2.mp4
